# Supplementary material for: Study on the correlation between plasma concentration of voriconazole and clinical efficacy and safety in elderly patients
Source: Front Pharmacol. 2026 Jan 5;16:1726902. doi: 10.3389/fphar.2025.1726902 (PMC12813152; doi:10.3389/fphar.2025.1726902)
Supplement: Supplementary file 1 [file Table1.xlsx]

## Sheet: Table S1
Table S1. Basic information of all patients
No.	Monitoring frequency	Clinical diagnosis	Underlying disease	Affected area	Pathogen	EORTC/MSGERC criteria
1	1	Type II Respiratory Failure	Chronic obstructive pulmonary disease; renal insufficiency; possible malignant prostatic tumor	Lungs	Aspergillus fumigatus	Confirmed Diagnosis
2	1	Cryptococcal Meningitis	Diabetes	Brain	Cryptococcus	Confirmed Diagnosis
3	2	Pulmonary Fungal Infection	Diabetes	Lungs	Candida albicans	Confirmed Diagnosis
4	3	Pulmonary Fungal Infection	Renal insufficiency	Lungs	Candida albicans	Clinical Diagnosis
5	1	Hemoptysis	Tuberculosis	Lungs	/	Presumptive Diagnosis
6	1	Type II Respiratory Failure	Chronic obstructive pulmonary disease; renal failure	Lungs	Aspergillus fumigatus	Confirmed Diagnosis
7	1	Respiratory Failure	COVID-19 pneumonia; renal insufficiency	Lungs	/	Presumptive Diagnosis
8	2	Respiratory Failure	COVID-19 infection	Lungs	Aspergillus	Clinical Diagnosis
9	1	Fever with Thrombocytopenia Syndrome [Novel Bunyavirus Infection]	Systemic inflammatory response syndrome of infectious etiology with organ failure; nutritional risk	Lungs	Candida tropicalis	Clinical Diagnosis
10	1	Type II Respiratory Failure	Chronic obstructive pulmonary disease	Lungs	Aspergillus fumigatus	Clinical Diagnosis
11	1	Respiratory Failure	Partial destruction of right upper lobe lung; upper gastrointestinal bleeding;	Lungs	Candida krusei	Confirmed Diagnosis
12	2	Acute Respiratory Failure	Chronic obstructive pulmonary disease	Lungs	Candida albicans	Clinical Diagnosis
13	1	Novel Cryptococcal Meningitis	Rheumatoid arthritis; Type 2 diabetes	Brain	Cryptococcus	Confirmed Diagnosis
14	1	Respiratory Failure	Chronic obstructive pulmonary disease	Lungs	/	Presumptive Diagnosis
15	3	Respiratory Failure	Malignant tumor of right lung (postoperative); Renal insufficiency	Lungs	Aspergillus	Clinical Diagnosis
16	1	Bronchial Asthma	Bronchial asthma; Renal insufficiency; Type 2 diabetes	Lungs	Candida portucalis	Clinical Diagnosis
17	1	Sigmoid Colon Perforation	Sigmoid colon perforation; Liver cirrhosis; Chronic bronchitis;	Lungs	Aspergillus	Clinical Diagnosis
18	1	Respiratory Failure	Cardiac insufficiency	Lungs	Candida albicans	Clinical Diagnosis
19	1	Acute Respiratory Failure	Rheumatoid arthritis; Type 2 diabetes;	Lungs	/	Presumptive Diagnosis
20	2	Cryptococcal Meningitis	Neutropenia; Chronic hepatitis B	Brain	Cryptococcus	Confirmed Diagnosis
21	1	Chronic Renal Failure	Chronic renal insufficiency	Lungs	/	Presumptive Diagnosis
22	2	Community-Acquired Pneumonia, Severe	Chronic obstructive pulmonary disease; Bronchiectasis;	Lungs	Aspergillus	Clinical Diagnosis
23	1	Respiratory Failure	Chronic obstructive pulmonary disease; Bronchiectasis	Lungs	/	Presumptive Diagnosis
24	1	Prostatic Hyperplasia	Emphysema; Chronic bronchitis; Diabetes	Urinary System	Candida glabrata	Clinical Diagnosis
25	1	Aortic Valve Insufficiency	Aortic root aneurysm; Nutritional risk	Lungs	/	Presumptive Diagnosis
26	1	Cardiogenic Shock	Nutritional risk	Lungs	/	Presumptive Diagnosis
27	1	Pulmonary Infection	Chronic renal insufficiency; Diabetes	Lungs	Aspergillus	Clinical Diagnosis
28	1	Dermatomyositis	Severe immunodeficiency; Dermatomyositis; Type 2 diabetes	Lungs	Candida albicans	Clinical Diagnosis
29	1	Pulmonary Infection	Megaloblastic anemia	Lungs	Candida albicans	Clinical Diagnosis
30	1	Pulmonary Infection	Malignant neoplasm of pharynx	Lungs	Aspergillus	Clinical Diagnosis
31	1	Interstitial Pneumonitis	Malignant neoplasm of lung (adenocarcinoma) with multiple metastases to brain, lung, adrenal gland, bone; Stage IV; driver gene negative; renal insufficiency	Lungs	/	Probable Diagnosis
32	4	Pulmonary Infection	Peripheral T-cell lymphoma; Malignant neoplasm of liver?	Lungs	/	Probable Diagnosis
33	1	Neurological Paraneoplastic Syndrome	Malignant neoplasm of lung	Lungs	Candida tropicalis	Clinical Diagnosis
34	1	Type II Respiratory Failure	Asthma-COPD overlap syndrome; Diabetes mellitus	Lungs	/	Probable Diagnosis
35	1	Aspiration Pneumonia	Pulmonary nodule; Hepatic insufficiency; Malnutrition	Lungs	/	Probable Diagnosis
36	1	Pulmonary Infection	Malignant neoplasm of lung; Malnutrition	Lungs	Candida albicans	Clinical Diagnosis
37	1	Acute Respiratory Failure	Renal insufficiency	Lungs	/	Probable Diagnosis
